# Supplementary material for: Sampling for computational efficiency when conducting analyses in big data
Source: Am J Epidemiol. 2025 Dec 5;195(4):1129–35. doi: 10.1093/aje/kwaf268 (PMC12862598; doi:10.1093/aje/kwaf268)
Supplement: Web_Material_kwaf268 [file web_material_kwaf268.zip]

Archive with 1 entries (1 files):
- 2025-11-26_samp-big-data_supp.docx
